# Supplementary material for: The Effects of a Web-Based Need-Supportive Intervention for Physical Education Teachers on Students’ Physical Activity and Related Outcomes: A Randomized Controlled Trial
Source: Children (Basel). 2025 Jan 3;12(1):56. doi: 10.3390/children12010056 (PMC11763398; doi:10.3390/children12010056)
Supplement: Supplementary file 1 [file children-12-00056-s001.zip]

Archive with 1 entries (1 files):
- children-3309677-supplementary.pdf
